# Supplementary material for: The Energy Requirement for Supplemental Greenhouse Lighting Can Be Reduced by Considering ‘Excess’ Light from the Previous Day
Source: Plants (Basel). 2024 Feb 27;13(5):652. doi: 10.3390/plants13050652 (PMC10934181; doi:10.3390/plants13050652)
Supplement: Supplementary file 1 [file plants-13-00652-s001.zip]

Archive with 1 entries (1 files):
- plants-2870570-supplementary.pdf
